# Supplementary material for: Symbiont retention and holobiont response under simulated sulfide deprivation in Lucinid clams from seagrass beds
Source: Front Microbiol. 2025 Nov 18;16:1637201. doi: 10.3389/fmicb.2025.1637201 (PMC12746666; doi:10.3389/fmicb.2025.1637201)
Supplement: Supplementary file 2 [file Supplementary_file_2.xlsx]

## Sheet: Feuil1
Supplementary table S2: Sample accession numbers of individual 16S rRNA gene datasets (BioProject PRJNA1266712)
Accession	Sample Name	SPUID	Organism	Tax ID	Biosample IDs and corresponding URLs:
SAMN48685388	Lo-br-1	Lo-br-1	metagenome	256318	48685388: https://www.ncbi.nlm.nih.gov/sra/48685388
SAMN48685389	Lo-br-2	Lo-br-2	metagenome	256318	48685389: https://www.ncbi.nlm.nih.gov/sra/48685389
SAMN48685390	Lo-br-3	Lo-br-3	metagenome	256318	48685390: https://www.ncbi.nlm.nih.gov/sra/48685390
SAMN48685391	Lo-br-4	Lo-br-4	metagenome	256318	48685391: https://www.ncbi.nlm.nih.gov/sra/48685391
SAMN48685392	Lo-br-5	Lo-br-5	metagenome	256318	48685392: https://www.ncbi.nlm.nih.gov/sra/48685392
SAMN48685393	Lo-br-6	Lo-br-6	metagenome	256318	48685393: https://www.ncbi.nlm.nih.gov/sra/48685393
SAMN48685394	Lo-br-21	Lo-br-21	metagenome	256318	48685394: https://www.ncbi.nlm.nih.gov/sra/48685394
SAMN48685395	Lo-br-22	Lo-br-22	metagenome	256318	48685395: https://www.ncbi.nlm.nih.gov/sra/48685395
SAMN48685396	Lo-br-23	Lo-br-23	metagenome	256318	48685396: https://www.ncbi.nlm.nih.gov/sra/48685396
SAMN48685397	Lo-br-24	Lo-br-24	metagenome	256318	48685397: https://www.ncbi.nlm.nih.gov/sra/48685397
SAMN48685398	Lo-br-25	Lo-br-25	metagenome	256318	48685398: https://www.ncbi.nlm.nih.gov/sra/48685398
SAMN48685399	Lo-br-26	Lo-br-26	metagenome	256318	48685399: https://www.ncbi.nlm.nih.gov/sra/48685399
SAMN48685400	Lo-br-41	Lo-br-41	metagenome	256318	48685400: https://www.ncbi.nlm.nih.gov/sra/48685400
SAMN48685401	Lo-br-42	Lo-br-42	metagenome	256318	48685401: https://www.ncbi.nlm.nih.gov/sra/48685401
SAMN48685402	Lo-br-43	Lo-br-43	metagenome	256318	48685402: https://www.ncbi.nlm.nih.gov/sra/48685402
SAMN48685403	Lo-br-44	Lo-br-44	metagenome	256318	48685403: https://www.ncbi.nlm.nih.gov/sra/48685403
SAMN48685404	Lo-br-45	Lo-br-45	metagenome	256318	48685404: https://www.ncbi.nlm.nih.gov/sra/48685404
SAMN48685405	Lo-br-46	Lo-br-46	metagenome	256318	48685405: https://www.ncbi.nlm.nih.gov/sra/48685405
SAMN48685406	Lo-br-51	Lo-br-51	metagenome	256318	48685406: https://www.ncbi.nlm.nih.gov/sra/48685406
SAMN48685407	Lo-br-52	Lo-br-52	metagenome	256318	48685407: https://www.ncbi.nlm.nih.gov/sra/48685407
SAMN48685408	Lo-br-53	Lo-br-53	metagenome	256318	48685408: https://www.ncbi.nlm.nih.gov/sra/48685408
SAMN48685409	Lo-br-54	Lo-br-54	metagenome	256318	48685409: https://www.ncbi.nlm.nih.gov/sra/48685409
SAMN48685410	Lo-br-55	Lo-br-55	metagenome	256318	48685410: https://www.ncbi.nlm.nih.gov/sra/48685410
SAMN48685411	Lo-br-56	Lo-br-56	metagenome	256318	48685411: https://www.ncbi.nlm.nih.gov/sra/48685411
SAMN48685412	Lo-br-61	Lo-br-61	metagenome	256318	48685412: https://www.ncbi.nlm.nih.gov/sra/48685412
SAMN48685413	Lo-br-62	Lo-br-62	metagenome	256318	48685413: https://www.ncbi.nlm.nih.gov/sra/48685413
SAMN48685414	Lo-br-63	Lo-br-63	metagenome	256318	48685414: https://www.ncbi.nlm.nih.gov/sra/48685414
SAMN48685415	Lo-br-64	Lo-br-64	metagenome	256318	48685415: https://www.ncbi.nlm.nih.gov/sra/48685415
SAMN48685416	Lo-br-65	Lo-br-65	metagenome	256318	48685416: https://www.ncbi.nlm.nih.gov/sra/48685416
SAMN48685417	Lo-br-66	Lo-br-66	metagenome	256318	48685417: https://www.ncbi.nlm.nih.gov/sra/48685417
SAMN48685418	Lo-br-71	Lo-br-71	metagenome	256318	48685418: https://www.ncbi.nlm.nih.gov/sra/48685418
SAMN48685419	Lo-br-72	Lo-br-72	metagenome	256318	48685419: https://www.ncbi.nlm.nih.gov/sra/48685419
SAMN48685420	Lo-br-73	Lo-br-73	metagenome	256318	48685420: https://www.ncbi.nlm.nih.gov/sra/48685420
SAMN48685421	Lo-br-76	Lo-br-76	metagenome	256318	48685421: https://www.ncbi.nlm.nih.gov/sra/48685421
SAMN48685422	Lo-br-81	Lo-br-81	metagenome	256318	48685422: https://www.ncbi.nlm.nih.gov/sra/48685422
SAMN48685423	Lo-br-82	Lo-br-82	metagenome	256318	48685423: https://www.ncbi.nlm.nih.gov/sra/48685423
SAMN48685424	Lo-br-83	Lo-br-83	metagenome	256318	48685424: https://www.ncbi.nlm.nih.gov/sra/48685424
SAMN48685425	Lo-br-84	Lo-br-84	metagenome	256318	48685425: https://www.ncbi.nlm.nih.gov/sra/48685425
SAMN48685426	Lo-br-85	Lo-br-85	metagenome	256318	48685426: https://www.ncbi.nlm.nih.gov/sra/48685426
SAMN48685427	Lo-br-86	Lo-br-86	metagenome	256318	48685427: https://www.ncbi.nlm.nih.gov/sra/48685427
SAMN48685428	Lb-br-1	Lb-br-1	metagenome	256318	48685428: https://www.ncbi.nlm.nih.gov/sra/48685428
SAMN48685429	Lb-br-2	Lb-br-2	metagenome	256318	48685429: https://www.ncbi.nlm.nih.gov/sra/48685429
SAMN48685430	Lb-br-3	Lb-br-3	metagenome	256318	48685430: https://www.ncbi.nlm.nih.gov/sra/48685430
SAMN48685431	Lb-br-4	Lb-br-4	metagenome	256318	48685431: https://www.ncbi.nlm.nih.gov/sra/48685431
SAMN48685432	Lb-br-5	Lb-br-5	metagenome	256318	48685432: https://www.ncbi.nlm.nih.gov/sra/48685432
SAMN48685433	Lb-br-6	Lb-br-6	metagenome	256318	48685433: https://www.ncbi.nlm.nih.gov/sra/48685433
SAMN48685434	Lb-br-21	Lb-br-21	metagenome	256318	48685434: https://www.ncbi.nlm.nih.gov/sra/48685434
SAMN48685435	Lb-br-22	Lb-br-22	metagenome	256318	48685435: https://www.ncbi.nlm.nih.gov/sra/48685435
SAMN48685436	Lb-br-23	Lb-br-23	metagenome	256318	48685436: https://www.ncbi.nlm.nih.gov/sra/48685436
SAMN48685437	Lb-br-24	Lb-br-24	metagenome	256318	48685437: https://www.ncbi.nlm.nih.gov/sra/48685437
SAMN48685438	Lb-br-25	Lb-br-25	metagenome	256318	48685438: https://www.ncbi.nlm.nih.gov/sra/48685438
SAMN48685439	Lb-br-26	Lb-br-26	metagenome	256318	48685439: https://www.ncbi.nlm.nih.gov/sra/48685439
SAMN48685440	Lb-br-41	Lb-br-41	metagenome	256318	48685440: https://www.ncbi.nlm.nih.gov/sra/48685440
SAMN48685441	Lb-br-42	Lb-br-42	metagenome	256318	48685441: https://www.ncbi.nlm.nih.gov/sra/48685441
SAMN48685442	Lb-br-43	Lb-br-43	metagenome	256318	48685442: https://www.ncbi.nlm.nih.gov/sra/48685442
SAMN48685443	Lb-br-44	Lb-br-44	metagenome	256318	48685443: https://www.ncbi.nlm.nih.gov/sra/48685443
SAMN48685444	Lb-br-45	Lb-br-45	metagenome	256318	48685444: https://www.ncbi.nlm.nih.gov/sra/48685444
SAMN48685445	Lb-br-46	Lb-br-46	metagenome	256318	48685445: https://www.ncbi.nlm.nih.gov/sra/48685445
SAMN48685446	Lb-br-51	Lb-br-51	metagenome	256318	48685446: https://www.ncbi.nlm.nih.gov/sra/48685446
SAMN48685447	Lb-br-52	Lb-br-52	metagenome	256318	48685447: https://www.ncbi.nlm.nih.gov/sra/48685447
SAMN48685448	Lb-br-53	Lb-br-53	metagenome	256318	48685448: https://www.ncbi.nlm.nih.gov/sra/48685448
SAMN48685449	Lb-br-54	Lb-br-54	metagenome	256318	48685449: https://www.ncbi.nlm.nih.gov/sra/48685449
SAMN48685450	Lb-br-55	Lb-br-55	metagenome	256318	48685450: https://www.ncbi.nlm.nih.gov/sra/48685450
SAMN48685451	Lb-br-56	Lb-br-56	metagenome	256318	48685451: https://www.ncbi.nlm.nih.gov/sra/48685451
SAMN48685452	Lb-br-61	Lb-br-61	metagenome	256318	48685452: https://www.ncbi.nlm.nih.gov/sra/48685452
SAMN48685453	Lb-br-62	Lb-br-62	metagenome	256318	48685453: https://www.ncbi.nlm.nih.gov/sra/48685453
SAMN48685454	Lb-br-63	Lb-br-63	metagenome	256318	48685454: https://www.ncbi.nlm.nih.gov/sra/48685454
SAMN48685455	Lb-br-64	Lb-br-64	metagenome	256318	48685455: https://www.ncbi.nlm.nih.gov/sra/48685455
SAMN48685456	Lb-br-65	Lb-br-65	metagenome	256318	48685456: https://www.ncbi.nlm.nih.gov/sra/48685456
SAMN48685457	Lb-br-66	Lb-br-66	metagenome	256318	48685457: https://www.ncbi.nlm.nih.gov/sra/48685457
SAMN48685458	Lb-br-71	Lb-br-71	metagenome	256318	48685458: https://www.ncbi.nlm.nih.gov/sra/48685458
SAMN48685459	Lb-br-72	Lb-br-72	metagenome	256318	48685459: https://www.ncbi.nlm.nih.gov/sra/48685459
SAMN48685460	Lb-br-73	Lb-br-73	metagenome	256318	48685460: https://www.ncbi.nlm.nih.gov/sra/48685460
SAMN48685461	Lb-br-74	Lb-br-74	metagenome	256318	48685461: https://www.ncbi.nlm.nih.gov/sra/48685461
SAMN48685462	Lb-br-75	Lb-br-75	metagenome	256318	48685462: https://www.ncbi.nlm.nih.gov/sra/48685462
SAMN48685463	Lb-br-76	Lb-br-76	metagenome	256318	48685463: https://www.ncbi.nlm.nih.gov/sra/48685463
SAMN48685464	Lb-br-81	Lb-br-81	metagenome	256318	48685464: https://www.ncbi.nlm.nih.gov/sra/48685464
SAMN48685465	Lb-br-82	Lb-br-82	metagenome	256318	48685465: https://www.ncbi.nlm.nih.gov/sra/48685465
SAMN48685466	Lb-br-83	Lb-br-83	metagenome	256318	48685466: https://www.ncbi.nlm.nih.gov/sra/48685466
SAMN48685467	Lb-br-84	Lb-br-84	metagenome	256318	48685467: https://www.ncbi.nlm.nih.gov/sra/48685467
SAMN48685468	Lb-br-85	Lb-br-85	metagenome	256318	48685468: https://www.ncbi.nlm.nih.gov/sra/48685468
SAMN48685469	Lb-br-86	Lb-br-86	metagenome	256318	48685469: https://www.ncbi.nlm.nih.gov/sra/48685469
SAMN48685470	Lo-mv-1	Lo-mv-1	metagenome	256318	48685470: https://www.ncbi.nlm.nih.gov/sra/48685470
SAMN48685471	Lo-mv-2	Lo-mv-2	metagenome	256318	48685471: https://www.ncbi.nlm.nih.gov/sra/48685471
SAMN48685472	Lo-mv-3	Lo-mv-3	metagenome	256318	48685472: https://www.ncbi.nlm.nih.gov/sra/48685472
SAMN48685473	Lo-mv-21	Lo-mv-21	metagenome	256318	48685473: https://www.ncbi.nlm.nih.gov/sra/48685473
SAMN48685474	Lo-mv-22	Lo-mv-22	metagenome	256318	48685474: https://www.ncbi.nlm.nih.gov/sra/48685474
SAMN48685475	Lo-mv-23	Lo-mv-23	metagenome	256318	48685475: https://www.ncbi.nlm.nih.gov/sra/48685475
SAMN48685476	Lo-mv-41	Lo-mv-41	metagenome	256318	48685476: https://www.ncbi.nlm.nih.gov/sra/48685476
SAMN48685477	Lo-mv-42	Lo-mv-42	metagenome	256318	48685477: https://www.ncbi.nlm.nih.gov/sra/48685477
SAMN48685478	Lo-mv-43	Lo-mv-43	metagenome	256318	48685478: https://www.ncbi.nlm.nih.gov/sra/48685478
SAMN48685479	Lo-mv-51	Lo-mv-51	metagenome	256318	48685479: https://www.ncbi.nlm.nih.gov/sra/48685479
SAMN48685480	Lo-mv-52	Lo-mv-52	metagenome	256318	48685480: https://www.ncbi.nlm.nih.gov/sra/48685480
SAMN48685481	Lo-mv-53	Lo-mv-53	metagenome	256318	48685481: https://www.ncbi.nlm.nih.gov/sra/48685481
SAMN48685482	Lo-mv-61	Lo-mv-61	metagenome	256318	48685482: https://www.ncbi.nlm.nih.gov/sra/48685482
SAMN48685483	Lo-mv-62	Lo-mv-62	metagenome	256318	48685483: https://www.ncbi.nlm.nih.gov/sra/48685483
SAMN48685484	Lo-mv-63	Lo-mv-63	metagenome	256318	48685484: https://www.ncbi.nlm.nih.gov/sra/48685484
SAMN48685485	Lo-mv-71	Lo-mv-71	metagenome	256318	48685485: https://www.ncbi.nlm.nih.gov/sra/48685485
SAMN48685486	Lo-mv-72	Lo-mv-72	metagenome	256318	48685486: https://www.ncbi.nlm.nih.gov/sra/48685486
SAMN48685487	Lo-mv-73	Lo-mv-73	metagenome	256318	48685487: https://www.ncbi.nlm.nih.gov/sra/48685487
SAMN48685488	Lo-mv-81	Lo-mv-81	metagenome	256318	48685488: https://www.ncbi.nlm.nih.gov/sra/48685488
SAMN48685489	Lo-mv-82	Lo-mv-82	metagenome	256318	48685489: https://www.ncbi.nlm.nih.gov/sra/48685489
SAMN48685490	Lo-mv-83	Lo-mv-83	metagenome	256318	48685490: https://www.ncbi.nlm.nih.gov/sra/48685490
SAMN48685491	Lb-mv-1	Lb-mv-1	metagenome	256318	48685491: https://www.ncbi.nlm.nih.gov/sra/48685491
SAMN48685492	Lb-mv-2	Lb-mv-2	metagenome	256318	48685492: https://www.ncbi.nlm.nih.gov/sra/48685492
SAMN48685493	Lb-mv-3	Lb-mv-3	metagenome	256318	48685493: https://www.ncbi.nlm.nih.gov/sra/48685493
SAMN48685494	Lb-mv-21	Lb-mv-21	metagenome	256318	48685494: https://www.ncbi.nlm.nih.gov/sra/48685494
SAMN48685495	Lb-mv-22	Lb-mv-22	metagenome	256318	48685495: https://www.ncbi.nlm.nih.gov/sra/48685495
SAMN48685496	Lb-mv-23	Lb-mv-23	metagenome	256318	48685496: https://www.ncbi.nlm.nih.gov/sra/48685496
SAMN48685497	Lb-mv-41	Lb-mv-41	metagenome	256318	48685497: https://www.ncbi.nlm.nih.gov/sra/48685497
SAMN48685498	Lb-mv-42	Lb-mv-42	metagenome	256318	48685498: https://www.ncbi.nlm.nih.gov/sra/48685498
SAMN48685499	Lb-mv-43	Lb-mv-43	metagenome	256318	48685499: https://www.ncbi.nlm.nih.gov/sra/48685499
SAMN48685500	Lb-mv-51	Lb-mv-51	metagenome	256318	48685500: https://www.ncbi.nlm.nih.gov/sra/48685500
SAMN48685501	Lb-mv-52	Lb-mv-52	metagenome	256318	48685501: https://www.ncbi.nlm.nih.gov/sra/48685501
SAMN48685502	Lb-mv-53	Lb-mv-53	metagenome	256318	48685502: https://www.ncbi.nlm.nih.gov/sra/48685502
SAMN48685503	Lb-mv-61	Lb-mv-61	metagenome	256318	48685503: https://www.ncbi.nlm.nih.gov/sra/48685503
SAMN48685504	Lb-mv-62	Lb-mv-62	metagenome	256318	48685504: https://www.ncbi.nlm.nih.gov/sra/48685504
SAMN48685505	Lb-mv-63	Lb-mv-63	metagenome	256318	48685505: https://www.ncbi.nlm.nih.gov/sra/48685505
SAMN48685506	Lb-mv-71	Lb-mv-71	metagenome	256318	48685506: https://www.ncbi.nlm.nih.gov/sra/48685506
SAMN48685507	Lb-mv-72	Lb-mv-72	metagenome	256318	48685507: https://www.ncbi.nlm.nih.gov/sra/48685507
SAMN48685508	Lb-mv-73	Lb-mv-73	metagenome	256318	48685508: https://www.ncbi.nlm.nih.gov/sra/48685508
SAMN48685509	Lb-mv-81	Lb-mv-81	metagenome	256318	48685509: https://www.ncbi.nlm.nih.gov/sra/48685509
SAMN48685510	Lb-mv-82	Lb-mv-82	metagenome	256318	48685510: https://www.ncbi.nlm.nih.gov/sra/48685510
SAMN48685511	Lb-mv-83	Lb-mv-83	metagenome	256318	48685511: https://www.ncbi.nlm.nih.gov/sra/48685511
